# Supplementary material for: Population Genetics and Trajectory Simulation Reveals the Invasion Process of the Fall Armyworm (Spodoptera frugiperda) in the Eastern Hemisphere
Source: Evol Appl. 2025 Feb 24;18(2):e70086. doi: 10.1111/eva.70086 (PMC11848417; doi:10.1111/eva.70086)
Supplement: Supplementary file 2 — Table S1 [file EVA-18-e70086-s006.xlsx]

## Sheet: Table S1
Table S1. Information of 124 re-sequenced fall armyworm samples in this study
No.	Id	Location	Longitude	Latitude	Year	Lab/Field	Strain	Data source
1	USAFLu1	Belle Glade (Palm Beach County), Florida	-80.6724	26.6843	2017	field	corn	Schlum et al., 2021
2	USAFLu4	Miami (Miami-Dade County), Florida	-80.3748	25.7577	2017	field	corn	Schlum et al., 2021
3	USAFLu5	Miami (Miami-Dade County), Florida	-80.3748	25.7577	2017	field	corn	Schlum et al., 2021
4	USAFLu2	Belle Glade (Palm Beach County), Florida	-80.6724	26.6843	2016	field	rice	Schlum et al., 2021
5	USAFLu3	Miami (Miami-Dade County), Florida	-80.3748	25.7577	2017	field	corn	Schlum et al., 2021
6	USAFLu8	Hague (Alachua County), Florida	-82.4212	29.7705	2016	field	corn	Schlum et al., 2021
7	USAFLu12	Hague (Alachua County), Florida	-82.4212	29.7705	2016	field	corn	Schlum et al., 2021
8	USAFLu7	Miami (Miami-Dade County), Florida	-80.3748	25.7577	2017	field	corn	Schlum et al., 2021
9	USAFLu6	Miami (Miami-Dade County), Florida	-80.3748	25.7577	2017	field	hybrid	Schlum et al., 2021
10	USATXu3	College Station (Brazos County), Texas	-96.3144	30.6014	2017	field	rice	Schlum et al., 2021
11	USATXu4	Corpus Christy (Nueces County), Texas	-97.4019	27.7428	2017	field	hybrid	Schlum et al., 2021
12	USATXu2	College Station (Brazos County), Texas	-96.3144	30.6014	2017	field	rice	Schlum et al., 2021
13	USATXu6	Lubbock (Lubbock County), Texas	-101.82	33.61	2017	field	corn	Schlum et al., 2021
14	USATXu5	Lubbock (Lubbock County), Texas	-101.82	33.61	2017	field	hybrid	Schlum et al., 2021
15	KNAM_0047	Texcoco, Mexico	-98.88	19.52	2009	field	corn	Yainna et al., 2022
16	MEX35	Texcoco, Mexico	-98.88	19.52	2009	field	corn	Yainna et al., 2022
17	KNAM_0043	Texcoco, Mexico	-98.88	19.52	2009	field	corn	Yainna et al., 2022
18	MEX9	Texcoco, Mexico	-98.88	19.52	2009	field	corn	Yainna et al., 2022
19	MEX31	Texcoco, Mexico	-98.88	19.52	2009	field	corn	Yainna et al., 2022
20	KNAM_0040	Texcoco, Mexico	-98.88	19.52	2009	field	corn	Yainna et al., 2022
21	MEX27	Texcoco, Mexico	-98.88	19.52	2009	field	corn	Yainna et al., 2022
22	KNAM_0039	Texcoco, Mexico	-98.88	19.52	2009	field	corn	Yainna et al., 2022
23	MEX15	Texcoco, Mexico	-98.88	19.52	2009	field	corn	Yainna et al., 2022
24	MEX28	Texcoco Mexico	-98.88	19.52	2009	field	corn	Yainna et al., 2022
25	PueGUr1	Guayama, puerto_rico	-66.11	17.9742	2019	field	corn	Schlum et al., 2021
26	PueLAu1	Lajas, puerto_rico	-67.0597	18.0519	2019	field	corn	Schlum et al., 2021
27	PueSIu1	Santa Isabel,puerto_rico	-66.405	17.9661	2019	field	rice	Schlum et al., 2021
28	BraMGr5	Viçosa, Brazil	-42.8819	-20.7539	2018	laboratory	corn	Schlum et al., 2021
29	BraMGr3	Viçosa, Brazil	-42.8819	-20.7539	2018	laboratory	corn	Schlum et al., 2021
30	BraMGr1	Viçosa, Brazil	-42.8819	-20.7539	2018	laboratory	corn	Schlum et al., 2021
31	BraMGr2	Viçosa, Brazil	-42.8819	-20.7539	2018	laboratory	corn	Schlum et al., 2021
32	BraMGr4	Viçosa, Brazil	-42.8819	-20.7539	2018	laboratory	corn	Schlum et al., 2021
33	BraSPr3	Casa Branca, Brazil	-47.0858	-21.7739	2018	laboratory	corn	Schlum et al., 2021
34	BraBAr3	Luís Eduardo Magalhães, Brazil	-45.805	-12.0919	2018	laboratory	corn	Schlum et al., 2021
35	BraBAr4	Luís Eduardo Magalhães,Brazil	-45.805	-12.0919	2018	laboratory	corn	Schlum et al., 2021
36	BraBAr5	Luís Eduardo Magalhães,Brazil	-45.805	-12.0919	2018	laboratory	corn	Schlum et al., 2021
37	ACH12	Wagou, Gando, Benin	2.6	6.46667	2017	field	corn	Yainna et al., 2022
38	ACH13	Wagou, Gando, Benin	2.6	6.46667	2017	field	corn	Yainna et al., 2022
39	ACH14	Wagou, Gando, Benin	2.6	6.46667	2017	field	corn	Yainna et al., 2022
40	ACH10	Wagou, Gando, Benin	2.6	6.46667	2017	field	corn	Yainna et al., 2022
41	ACH1	Wagou, Gando, Benin	2.6	6.46667	2017	field	corn	Yainna et al., 2022
42	ACH11	Wagou, Gando, Benin	2.6	6.46667	2017	field	corn	Yainna et al., 2022
43	ACH2	Wagou, Gando, Benin	2.6	6.46667	2017	field	corn	Yainna et al., 2022
44	ACH27	Wagou, Gando, Benin	2.6	6.46667	2017	field	corn	Yainna et al., 2022
45	ACH15	Wagou, Gando, Benin	2.6	6.46667	2017	field	corn	Yainna et al., 2022
46	ACH36	Wagou, Gando, Benin	2.6	6.46667	2017	field	corn	Yainna et al., 2022
47	KE_8	Bomet, Kenya	35.35	-0.783333	2018	field	corn	Previous research
48	KE_7	Bungoma, Kenya	34.5667	0.566667	2018	field	corn	Previous research
49	KE_3	Meru, Kenya	37.65	0.05	2018	field	corn	Previous research
50	KE_6	Nyeri, Kenya	36.95	-0.416667	2018	field	corn	Previous research
51	KE_5	Makueni, Kenya	37.6167	-1.8	2018	field	corn	Previous research
52	KE_9	Taita Taveta, Kenya	38.4	-3.45	2018	field	corn	Previous research
53	KE_1	Naivasha-Nakuru, Kenya	36.4285	-0.720236	2019	field	corn	Previous research
54	KE_4	Kilifi, Kenya	39.85	-3.63333	2018	field	corn	Previous research
55	KE_10	Migori-Trans Nzoia, Kenya	34.9507	1.1	2018	field	corn	Previous research
56	NA15	Oromia region:Arsi Negele, Ethiopia	38.7	7.35	2019	field	corn	Previous research
57	ML1	Oromia region:Melkassa, Ethiopia	39.3333	8.4	2019	field	corn	Previous research
58	ML4	Oromia region:Melkassa, Ethiopia	39.3333	8.4	2019	field	corn	Previous research
59	ML5	Oromia region:Melkassa, Ethiopia	39.3333	8.4	2019	field	corn	Previous research
60	ML2	Oromia region:Melkassa, Ethiopia	39.3333	8.4	2019	field	corn	Previous research
61	NA12	Oromia region:Arsi Negele, Ethiopia	38.7	7.35	2019	field	corn	Previous research
62	NA1	Oromia region:Arsi Negele, Ethiopia	38.7	7.35	2019	field	corn	Previous research
63	ML3	Oromia region:Melkassa, Ethiopia	39.3333	8.4	2019	field	corn	Previous research
64	NA4	Oromia region:Arsi Negele, Ethiopia	38.7	7.35	2019	field	corn	Previous research
65	NA14	Oromia region:Arsi Negele, Ethiopia	38.7	7.35	2019	field	corn	Previous research
66	FAW1.1	Gauteng, South_Africa	28	-26	2019	field	corn	Previous research
67	FAW1.2	Gauteng, South_Africa	28	-26	2019	field	corn	Previous research
68	FAW5.2	Limpopo:Tshiombo, South_Africa	28	-26	2019	field	corn	Previous research
69	FAW2.1	Gauteng, South_Africa	28	-26	2019	field	corn	Previous research
70	FAW2.2	Gauteng, South_Africa	30.4972	-22.8046	2019	field	corn	Previous research
71	F1a	Karnataka, India	77.5	12.97	2018	field	corn	Goergen et al., 2016
72	M1a	Karnataka, India	77.5	12.97	2018	field	corn	Goergen et al., 2016
73	B8	Karnataka, India	77.5	12.97	2018	field	corn	Goergen et al., 2016
74	B3	Karnataka, India	77.5	12.97	2018	field	corn	Goergen et al., 2016
75	B2	Karnataka, India	77.5	12.97	2018	field	corn	Goergen et al., 2016
76	B5	Karnataka, India	77.5	12.97	2018	field	corn	Goergen et al., 2016
77	B7	Karnataka, India	77.5	12.97	2018	field	corn	Goergen et al., 2016
78	B1	Karnataka, India	77.5	12.97	2018	field	corn	Goergen et al., 2016
79	B6	Karnataka, India	77.5	12.97	2018	field	corn	Goergen et al., 2016
80	S3	Karnataka, India	77.5	12.97	2018	field	corn	Goergen et al., 2016
81	Mym_KT1	Eastern Shan State, Myanmar	99.6481	21.2903	2020	field	corn	Rahul et al., 2023
82	Mym_KT2	Eastern Shan State, Myanmar	99.6481	21.2903	2020	field	corn	Rahul et al., 2023
83	Mym_AB1	Southern Shan State, Myanmar	96.6775	20.6778	2020	field	corn	Rahul et al., 2023
84	Mym_AB2	Southern Shan State, Myanmar	96.6775	20.6778	2020	field	corn	Rahul et al., 2023
85	Mym_AB3	Southern Shan State, Myanmar	96.6775	20.6778	2020	field	corn	Rahul et al., 2023
86	Mym_KPT1	Magwe Region, Myanmar	95.3728	20.0314	2020	field	corn	Rahul et al., 2023
87	Mym_KPT2	Magwe Region, Myanmar	95.3728	20.0314	2020	field	corn	Rahul et al., 2023
88	Mym_KPT3	Magwe Region, Myanmar	95.3728	20.0314	2020	field	corn	Rahul et al., 2023
89	Mym_TK1	Naypyitaw, Myanmar	96.2119	20.1392	2020	field	corn	Rahul et al., 2023
90	Mym_TK2	Naypyitaw, Myanmar	96.2119	20.1392	2020	field	corn	Rahul et al., 2023
91	Lao_4	Laos	102.613	17.8378	2020	field	corn	Rahul et al., 2023
92	Lao_5	Laos	103.784	19.5989	2020	field	corn	Rahul et al., 2023
93	Lao_10	Laos	103.589	19.6102	2020	field	corn	Rahul et al., 2023
94	Lao_14	Laos	103.44	19.6003	2020	field	corn	Rahul et al., 2023
95	Lao_17	Laos	106.016	14.7903	2020	field	corn	Rahul et al., 2023
96	Lao_19	Laos	105.938	14.8619	2020	field	corn	Rahul et al., 2023
97	Lao_21	Laos	105.932	15.2671	2020	field	corn	Rahul et al., 2023
98	Lao_23	Laos	106.081	15.4032	2020	field	corn	Rahul et al., 2023
99	Lao_24	Laos	106.196	15.2831	2020	field	corn	Rahul et al., 2023
100	Vie_4	Vietnam	103.008	18.0116	2020	field	corn	Rahul et al., 2023
101	Vie_9	Vietnam	105.591	20.3303	2020	field	corn	Rahul et al., 2023
102	Vie_12	Vietnam	103.842	22.3461	2020	field	corn	Rahul et al., 2023
103	Vie_13	Vietnam	105.33	20.7014	2020	field	corn	Rahul et al., 2023
104	Vie_14	Vietnam	105.767	21.2853	2020	field	corn	Rahul et al., 2023
105	Vie_15	Vietnam	105.334	20.8228	2020	field	corn	Rahul et al., 2023
106	Vie_16	Vietnam	105.616	21.1147	2020	field	corn	Rahul et al., 2023
107	Vie_17	Vietnam	105.83	20.7841	2020	field	corn	Rahul et al., 2023
108	Vie_19	Vietnam	104.76	11.7919	2020	field	corn	Rahul et al., 2023
109	Vie_20	Vietnam	105.83	20.7841	2020	field	corn	Rahul et al., 2023
110	FJ01_2	Funing, Yunnan	105.626	23.5878	2019	field	corn	Previous research
111	XS01	Xishuangbanna, Yunnan	101.946	21.7761	2019	field	corn	Previous research
112	SF05	Yuanjiang, Yunnan	102.672	24.0017	2019	field	corn	Previous research
113	MH01	Menghai, Yunnan	100.756	22.6042	2019	field	corn	Previous research
114	MH03	Menghai, Yunnan	100.756	22.6042	2019	field	corn	Previous research
115	FJ01_1	Funing, Yunnan	105.626	23.5878	2019	field	corn	Previous research
116	JC01	Jiangcheng, Yunnan	102.44	22.9808	2019	field	corn	Previous research
117	MS004	Mangshi, Yunnan	98.9892	24.7269	2019	field	corn	Previous research
118	SF06	Yuanjiang, Yunnan	102.672	24.0017	2019	field	corn	Previous research
119	FJ01_3	Funing, Yunnan	105.626	23.5878	2019	field	corn	Previous research
120	MS03	Mangshi, Yunnan	98.9892	24.7269	2019	field	corn	Previous research
121	SF04	Yuanjiang, Yunnan	102.672	24.0017	2019	field	corn	Previous research
122	SF02	Yuanjiang, Yunnan	102.672	24.0017	2019	field	corn	Previous research
123	SF03	Yuanjiang, Yunnan	102.672	24.0017	2019	field	corn	Previous research
124	SF01	Yuanjiang, Yunnan	102.672	24.0017	2019	field	corn	Previous research
