# Supplementary material for: Population Genetics and Trajectory Simulation Reveals the Invasion Process of the Fall Armyworm (Spodoptera frugiperda) in the Eastern Hemisphere
Source: Evol Appl. 2025 Feb 24;18(2):e70086. doi: 10.1111/eva.70086 (PMC11848417; doi:10.1111/eva.70086)
Supplement: Supplementary file 3 — Table S2 [file EVA-18-e70086-s007.xlsx]

## Sheet: Table S2
Table S2. Information of 124 statistics of sequence alignment results fall armyworm samples in this study
No.	Sample	Total reads	Mapped reads	Mapping rate	Dup.nums	Dup.rate
1	PueGUr1	45477136	43384882	0.954	2368235	0.0521
2	MEX35	56122343	54189739	0.9656	10929222	0.1947
3	MEX28	52087261	50552033	0.9705	6289425	0.1207
4	MEX31	57867664	55891220	0.9658	11372314	0.1965
5	MEX9	62247091	60240556	0.9678	7330900	0.1178
6	BraBAr4	95283738	88259891	0.9263	10638026	0.1116
7	USAFLu8	100187150	96260876	0.9608	14545999	0.1452
8	FAW1	142018748	133855565	0.9425	1449001	0.0102
9	MH01	163576198	141126286	0.8628	1763521	0.0108
10	FAW2	230426465	216537663	0.9397	2696688	0.0117
11	KE_8	268061281	251038808	0.9365	4772686	0.0178
12	BraMGr5	17939755	16467937	0.918	2195489	0.1224
13	BraMGr1	34813576	32335254	0.9288	4476775	0.1286
14	USAFLu4	39052500	37388215	0.9574	5876403	0.1505
15	Vie_17	65666330	44210954	0.6733	6799188	0.1035
16	Vie_14	59732155	50889746	0.852	3115557	0.0522
17	Vie_20	52133040	50666037	0.9719	2868364	0.055
18	Mym_KPT3	82839177	79116782	0.9551	4536383	0.0548
19	FJ01_2	152156031	142117408	0.934	1842754	0.0121
20	XS01	155718597	144161814	0.9258	1702418	0.0109
21	USAFLu7	126570298	123514550	0.9759	16876534	0.1333
22	KE_4	318462136	250213285	0.7857	5121342	0.0161
23	USAFLu3	53643565	47117378	0.8783	4740669	0.0884
24	MEX27	59132802	56835067	0.9611	6716466	0.1136
25	Vie_13	90291745	88231119	0.9772	5457823	0.0604
26	FJ01_1	173524628	146293517	0.8431	1758545	0.0101
27	KE_7	275876206	258714024	0.9378	3974973	0.0144
28	FAW2	213710928	203024002	0.95	3043778	0.0142
29	KE_3	288198388	267524213	0.9283	4846102	0.0168
30	BraMGr2	37212324	35658294	0.9582	4225419	0.1135
31	BraBAr3	81684982	76739654	0.9395	10169167	0.1245
32	MS004	190778707	176668285	0.926	2195363	0.0115
33	FAW1	206476839	194222310	0.9406	2264839	0.011
34	KNAM_0047	53626662	52392199	0.977	7418136	0.1383
35	KNAM_0043	56371627	55069848	0.9769	8043151	0.1427
36	Vie_19	46182868	45202674	0.9788	2226758	0.0482
37	BraBAr5	140235216	134279580	0.9575	21564706	0.1538
38	MEX15	67675523	65155994	0.9628	14851907	0.2195
39	Vie_15	51067614	46579486	0.9121	2314147	0.0453
40	USAFLu5	45528367	43412844	0.9535	2406909	0.0529
41	Mym_KPT1	84579477	82295110	0.973	5050865	0.0597
42	KE_9	299674389	279357431	0.9322	4803817	0.016
43	BraMGr4	30992850	29222275	0.9429	2805249	0.0905
44	BraSPr3	37283609	34176600	0.9167	4707729	0.1263
45	USAFLu2	50605698	47774583	0.9441	3372102	0.0666
46	Vie_12	65614591	64128932	0.9774	3355690	0.0511
47	Mym_TK1	101452295	99046050	0.9763	6208101	0.0612
48	Mym_TK2	97580251	94969732	0.9732	5926017	0.0607
49	FJ01_3	205559595	179870197	0.875	2353282	0.0114
50	KE_5	290902904	261070493	0.8974	4692702	0.0161
51	USAFLu1	36970578	33213459	0.8984	4466133	0.1208
52	KE_1	303400693	255388079	0.8418	5556963	0.0183
53	Mym_KPT2	45839016	44725777	0.9757	2528513	0.0552
54	KNAM_0039	52995966	51724412	0.976	7062508	0.1333
55	Vie_16	49459014	48331129	0.9772	2213582	0.0448
56	USAFLu6	146470222	140743444	0.9609	19385550	0.1324
57	FAW5	169548172	158543287	0.9351	1695879	0.01
58	KE_6	288646455	243863366	0.8449	6259177	0.0217
59	KNAM_0040	64530662	62322662	0.9658	8924423	0.1383
60	MH03	171072038	157784352	0.9223	2499728	0.0146
61	BraMGr3	26361239	24873237	0.9436	3148837	0.1194
62	ACH13	56414007	54403781	0.9644	6586285	0.1167
63	ACH27	56643473	54545252	0.963	6423480	0.1134
64	Lao_4	42763846	41832104	0.9782	1959085	0.0458
65	B5	63002370	59390383	0.9427	8563602	0.1359
66	Lao_23	46655903	45618446	0.9778	2015500	0.0432
67	Lao_17	51231929	50166339	0.9792	2355817	0.046
68	B1	71384579	68798605	0.9638	9437276	0.1322
69	S3	109859326	93068599	0.8472	16618715	0.1513
70	SF06	220894732	216847251	0.9817	144286494	0.6532
71	NA1	411221767	385398686	0.9372	12981378	0.0316
72	ACH36	53886825	51985200	0.9647	6036241	0.112
73	USATXu6	103061604	99274063	0.9632	11676462	0.1133
74	USAFLu12	112416612	108589752	0.966	16184463	0.144
75	Mym_AB1	100339439	97557447	0.9723	6032835	0.0601
76	SF02	255508020	250730073	0.9813	166027038	0.6498
77	ML3	484450979	457721016	0.9448	11750357	0.0243
78	Vie_4	46575227	45828235	0.984	2606499	0.056
79	PueLAu1	119029434	72819411	0.6118	10822220	0.0909
80	USATXu2	87648020	78527717	0.8959	9076845	0.1036
81	Mym_AB2	62782308	61360465	0.9774	3214874	0.0512
82	USATXu5	115830758	111448517	0.9622	12396174	0.107
83	MS03	209895975	190973239	0.9098	2747048	0.0131
84	ML4	284371103	266810261	0.9382	4697501	0.0165
85	NA15	282341118	253927972	0.8994	10207052	0.0362
86	NA12	330926809	308377800	0.9319	6264314	0.0189
87	Lao_5	39626414	38629728	0.9748	1554334	0.0392
88	ACH14	70797432	68459771	0.967	8845314	0.1249
89	M1a	50051191	48346412	0.9659	6813947	0.1361
90	B2	56747950	54680437	0.9636	7617899	0.1342
91	ACH10	71097134	68261121	0.9601	9227689	0.1298
92	Lao_14	47185431	46049105	0.9759	1866422	0.0396
93	Vie_9	54863666	45545500	0.8302	3432551	0.0626
94	Lao_10	53697378	52331213	0.9746	2488355	0.0463
95	B6	75194719	71842085	0.9554	10353194	0.1377
96	Lao_24	53403874	52135726	0.9763	2431468	0.0455
97	JC01	180203182	170425407	0.9457	2720974	0.0151
98	SF05	183516920	179629648	0.9788	113208542	0.6169
99	SF01	294700502	289596475	0.9827	210795063	0.7153
100	SF03	253796171	248932051	0.9808	173425030	0.6833
101	USATXu3	32564442	30088351	0.924	1587130	0.0487
102	ACH12	52151210	50253545	0.9636	6677867	0.128
103	ACH1	58710892	56638881	0.9647	6679660	0.1138
104	B8	50498252	47743439	0.9454	7206172	0.1427
105	Mym_KT2	66882048	65634496	0.9813	3705541	0.0554
106	Mym_KT1	104216241	101950223	0.9783	7612241	0.073
107	PueSIu1	126734916	120889096	0.9539	18446966	0.1456
108	NA4	531233925	500313597	0.9418	18417802	0.0347
109	KE_10	324388308	297979310	0.9186	5189271	0.016
110	ML2	313923729	292903866	0.933	5318704	0.0169
111	NA14	531424912	502436146	0.9455	13500149	0.0254
112	B3	51676289	39061486	0.7559	5498198	0.1064
113	ACH11	58075466	56000471	0.9643	6917956	0.1191
114	F1a	46669015	44990195	0.964	6602964	0.1415
115	USATXu4	82077941	72362402	0.8816	9685012	0.118
116	Lao_21	45832647	44764144	0.9767	1916753	0.0418
117	B7	63153169	59098792	0.9358	8821219	0.1397
118	Mym_AB3	64881554	63685683	0.9816	3539919	0.0546
119	ACH15	41568616	38861493	0.9349	3159110	0.076
120	ACH2	60820716	58475293	0.9614	7358547	0.121
121	Lao_19	55478472	54116019	0.9754	2469007	0.0445
122	SF04	250569058	244377034	0.9753	160160857	0.6392
123	ML1	283914091	251738119	0.8867	4632660	0.0163
124	ML5	304586195	277428943	0.9108	6341597	0.0208
