# Supplementary material for: Population Genetics and Trajectory Simulation Reveals the Invasion Process of the Fall Armyworm (Spodoptera frugiperda) in the Eastern Hemisphere
Source: Evol Appl. 2025 Feb 24;18(2):e70086. doi: 10.1111/eva.70086 (PMC11848417; doi:10.1111/eva.70086)
Supplement: Supplementary file 4 — Table S3 [file EVA-18-e70086-s005.xlsx]

## Sheet: Table S3
Table S3. Information of 124 comparison of sequencing depth and coverage results fall armyworm samples in this study
No.	Sample	Avg.Depth(X)	Coverage >= 1(%)	Coverage >= 4(%)	Coverage >= 10(%)	Coverage>=20(%)
1	USATXu3	6.64	0.8181	0.6306	0.2658	0.0244
2	BraMGr2	7.01	0.8242	0.6541	0.294	0.0318
3	ACH36	11.75	0.8727	0.7815	0.5668	0.1509
4	MEX28	10.91	0.8523	0.7438	0.5117	0.1305
5	ACH13	12.17	0.8784	0.7898	0.5703	0.1735
6	PueLAu1	11.8	0.8477	0.7489	0.5123	0.172
7	MEX15	12.54	0.8667	0.7721	0.5626	0.1914
8	B8	10.3	0.8724	0.7685	0.5085	0.0911
9	B2	12.02	0.871	0.7815	0.5738	0.1672
10	Lao_4	9.63	0.8647	0.7421	0.4403	0.089
11	KNAM_0040	13.22	0.8687	0.7789	0.5897	0.2348
12	Lao_17	11.61	0.864	0.7663	0.5469	0.1659
13	Vie_15	10.65	0.862	0.748	0.4756	0.1336
14	Vie_19	10.21	0.8573	0.7451	0.4755	0.1124
15	Mym_AB2	14.41	0.8911	0.8038	0.6338	0.2844
16	USAFLu5	9.54	0.8545	0.7296	0.4529	0.0823
17	USAFLu12	22.81	0.8931	0.8295	0.7336	0.5462
18	B6	15.64	0.8855	0.8152	0.6692	0.3507
19	Mym_KPT1	18.83	0.8878	0.8238	0.7033	0.4406
20	Mym_AB1	22.64	0.8941	0.8382	0.7484	0.5403
21	PueSIu1	23.35	0.8779	0.8129	0.7164	0.5409
22	SF05	10.07	0.1426	0.0743	0.0483	0.0338
23	MH03	28.36	0.9066	0.8616	0.7934	0.6357
24	FAW2	36.23	0.8611	0.8022	0.7242	0.6039
25	FAW1	34.99	0.8891	0.8436	0.786	0.6866
26	MS03	33.94	0.9094	0.8646	0.8005	0.6805
27	KE_8	44.78	0.9856	0.9625	0.9049	0.7853
28	ML5	49.38	0.9188	0.8784	0.8337	0.7653
29	KE_4	44.06	0.9861	0.9646	0.9053	0.7804
30	USAFLu1	6.56	0.8176	0.6358	0.2541	0.0244
31	USAFLu3	9.14	0.843	0.7183	0.4284	0.0777
32	PueGUr1	9.52	0.8633	0.7351	0.4604	0.0797
33	Vie_4	10	0.8518	0.7427	0.4772	0.1041
34	MEX9	13.1	0.8654	0.7733	0.5817	0.2239
35	ACH11	12.47	0.8781	0.7927	0.5828	0.189
36	Lao_21	10.54	0.869	0.7619	0.498	0.1186
37	BraBAr4	17.6	0.8664	0.7813	0.6618	0.4286
38	Vie_17	8.27	0.893	0.7111	0.3413	0.0551
39	ACH15	9.07	0.8647	0.743	0.4408	0.0574
40	Mym_KPT3	18.34	0.8882	0.8233	0.699	0.4249
41	FJ01_2	25.59	0.9049	0.8535	0.7755	0.5902
42	USATXu5	23.82	0.889	0.8205	0.7251	0.5476
43	Lao_19	12.68	0.8729	0.7825	0.5716	0.2037
44	Lao_24	12.23	0.8756	0.7839	0.5651	0.1845
45	Vie_13	20.43	0.8929	0.8337	0.728	0.4876
46	B1	15.09	0.888	0.8175	0.6541	0.3142
47	USAFLu7	25.22	0.8981	0.8371	0.75	0.5831
48	Mym_TK2	22.25	0.8915	0.8344	0.7436	0.5433
49	FAW1	24.14	0.8885	0.8324	0.7382	0.5436
50	NA1	66.8	0.9202	0.8859	0.8471	0.7958
51	FAW5	28.66	0.9074	0.8628	0.7961	0.6447
52	SF03	11.26	0.127	0.0668	0.0442	0.0317
53	FAW2	38.82	0.8668	0.8123	0.7578	0.683
54	NA15	42.93	0.9304	0.8774	0.8196	0.7244
55	BraMGr4	5.93	0.7938	0.6026	0.2167	0.0187
56	BraMGr1	6.51	0.8127	0.6285	0.255	0.0272
57	KE_6	42.9	0.9766	0.9505	0.8898	0.7656
58	ML3	80.6	0.9203	0.8894	0.8552	0.8127
59	ACH12	11.07	0.8698	0.7731	0.5445	0.1256
60	B3	8.34	0.856	0.7165	0.3763	0.0483
61	Lao_5	9.07	0.8561	0.7287	0.4217	0.0708
62	USAFLu4	7.55	0.8459	0.6842	0.3223	0.0331
63	MEX35	10.77	0.8544	0.7456	0.5022	0.1184
64	KNAM_0047	10.99	0.849	0.7411	0.5093	0.138
65	KNAM_0043	11.51	0.8546	0.7506	0.5292	0.1574
66	MEX31	11.03	0.8567	0.7502	0.514	0.1291
67	ACH27	12.22	0.8753	0.7869	0.5736	0.1794
68	F1a	9.74	0.8717	0.7613	0.4677	0.0751
69	USATXu2	12.5	0.8457	0.736	0.5238	0.1803
70	M1a	10.53	0.8795	0.768	0.5185	0.1009
71	B7	12.77	0.8822	0.7977	0.5889	0.1984
72	USATXu6	21.47	0.8925	0.8301	0.7268	0.5235
73	Mym_KT2	15.05	0.8766	0.8017	0.639	0.3134
74	Vie_14	11.23	0.8631	0.7569	0.5123	0.1459
75	Mym_AB3	14.57	0.8762	0.7984	0.6251	0.2923
76	USAFLu8	20.14	0.8865	0.82	0.71	0.4946
77	Vie_20	11.47	0.8607	0.7597	0.529	0.1638
78	ACH2	13.01	0.8755	0.7926	0.6084	0.2193
79	Mym_TK1	23.23	0.8952	0.8366	0.7501	0.5616
80	S3	19.32	0.894	0.8302	0.7123	0.4446
81	FJ01_1	26.27	0.9015	0.8503	0.7714	0.6038
82	SF01	10.84	0.1221	0.0655	0.0427	0.0295
83	MS004	31.96	0.9127	0.871	0.8105	0.6793
84	SF04	12.82	0.168	0.0907	0.0612	0.0441
85	ML4	47.86	0.9179	0.8811	0.8393	0.7741
86	ML1	44.84	0.9151	0.8771	0.8294	0.7549
87	KE_9	50	0.9859	0.9653	0.9135	0.809
88	KE_5	46.53	0.9864	0.9621	0.9047	0.7896
89	BraMGr3	4.92	0.7749	0.5412	0.1435	0.0107
90	KE_1	44.99	0.9878	0.9661	0.9046	0.7786
91	NA12	54.67	0.9183	0.8824	0.8394	0.7773
92	BraSPr3	6.91	0.8255	0.651	0.2836	0.0294
93	Mym_KPT2	9.9	0.8497	0.7356	0.4627	0.108
94	USAFLu2	10.52	0.8517	0.7332	0.4925	0.116
95	MEX27	12.5	0.8671	0.7752	0.5718	0.2
96	KNAM_0039	10.98	0.857	0.747	0.5091	0.1353
97	ACH1	12.72	0.8812	0.7976	0.5911	0.2007
98	USATXu4	13.58	0.8503	0.7562	0.5753	0.2498
99	ACH14	15.15	0.8816	0.8081	0.6501	0.3221
100	ACH10	15.02	0.8829	0.811	0.6511	0.3186
101	Lao_14	10.9	0.8642	0.759	0.5167	0.1371
102	B5	12.93	0.8842	0.8019	0.5939	0.2046
103	Lao_23	10.72	0.8659	0.7602	0.5104	0.1256
104	Vie_9	10.04	0.8629	0.7428	0.4666	0.1048
105	Lao_10	12.17	0.8702	0.7769	0.5571	0.1847
106	Vie_16	11.05	0.8614	0.7529	0.4999	0.156
107	BraBAr5	25.95	0.8542	0.7902	0.7117	0.5927
108	Vie_12	15.08	0.8765	0.8001	0.6457	0.32
109	BraBAr3	15.39	0.8876	0.7974	0.6367	0.3331
110	XS01	25.94	0.9041	0.8552	0.7759	0.5921
111	Mym_KT1	23.22	0.8899	0.8329	0.7457	0.5559
112	JC01	30.38	0.9042	0.8569	0.7906	0.6606
113	FJ01_3	31.84	0.9081	0.8621	0.7956	0.6636
114	USAFLu6	29.7	0.9042	0.8509	0.7793	0.6431
115	KE_7	46.48	0.9793	0.9473	0.8868	0.7852
116	SF06	10.7	0.116	0.0619	0.0411	0.0291
117	MH01	25.36	0.9062	0.8546	0.777	0.5901
118	SF02	12.68	0.1503	0.0844	0.0577	0.0417
119	NA4	86.31	0.9328	0.8948	0.8601	0.8177
120	BraMGr5	3.4	0.735	0.4046	0.0506	0.0043
121	KE_3	47.76	0.9882	0.9668	0.9112	0.7972
122	KE_10	53.29	0.9876	0.9644	0.9057	0.7947
123	ML2	52.31	0.9134	0.8765	0.8323	0.7679
124	NA14	88.17	0.9309	0.8963	0.8642	0.8253
