# Supplementary material for: Population Genetics and Trajectory Simulation Reveals the Invasion Process of the Fall Armyworm (Spodoptera frugiperda) in the Eastern Hemisphere
Source: Evol Appl. 2025 Feb 24;18(2):e70086. doi: 10.1111/eva.70086 (PMC11848417; doi:10.1111/eva.70086)
Supplement: Supplementary file 5 — Table S4 [file EVA-18-e70086-s004.xlsx]

## Sheet: Table S4
Table S4. Fst values of W1-W3 and E1-E5 in this study
	W3	W2	E1	E2	E3	E4	E5
W1	0.0866649	0.0430029	0.0380533	0.0772096	0.0600126	0.0390224	0.0574569
W3		0.13876	0.0789276	0.132902	0.126211	0.078288	0.122399
W2			0.0418576	0.0840451	0.0803592	0.0413531	0.0770138
E1				0.0359643	0.0277756	0.0192317	0.0253048
E2					0.0512442	0.0324269	0.0479253
E3						0.0249463	0.0471121
E4							0.0233244
