# Supplementary material for: Population Genetics and Trajectory Simulation Reveals the Invasion Process of the Fall Armyworm (Spodoptera frugiperda) in the Eastern Hemisphere
Source: Evol Appl. 2025 Feb 24;18(2):e70086. doi: 10.1111/eva.70086 (PMC11848417; doi:10.1111/eva.70086)
Supplement: Supplementary file 6 — Table S5 [file EVA-18-e70086-s002.xlsx]

## Sheet: Table S6
Table S5. Assignment test results of African samples in this study
Ind.ID	pred.pop	W1	W2	W3
ACH10	W1	0.798527	0.163832	0.0376408
ACH11	W1	0.761004	0.196047	0.0429483
ACH12	W1	0.746502	0.208599	0.0448992
ACH13	W1	0.760616	0.197839	0.0415446
ACH14	W1	0.776775	0.182316	0.0409085
ACH15	W1	0.700846	0.257367	0.0417866
ACH1	W1	0.77813	0.183466	0.0384044
ACH27	W1	0.71118	0.244671	0.0441491
ACH2	W1	0.74874	0.211498	0.0397616
ACH36	W1	0.739752	0.219141	0.041107
ML1	W1	0.787649	0.171398	0.0409533
ML2	W1	0.817701	0.14422	0.0380786
ML3	W1	0.796828	0.158422	0.0447493
ML4	W1	0.810563	0.150311	0.0391263
ML5	W1	0.806588	0.149699	0.043713
NA12	W1	0.812326	0.152675	0.0349982
NA14	W1	0.789077	0.17044	0.0404824
NA15	W1	0.742704	0.214744	0.0425518
NA1	W1	0.774713	0.186772	0.0385147
NA4	W1	0.782803	0.173796	0.0434005
KE_10	W1	0.693755	0.270621	0.0356242
KE_1	W1	0.659408	0.304469	0.0361224
KE_3	W1	0.606832	0.357377	0.0357911
KE_4	W1	0.619425	0.344677	0.0358983
KE_5	W1	0.679527	0.28782	0.0326535
KE_6	W1	0.679284	0.284234	0.0364816
KE_7	W1	0.698137	0.265354	0.0365093
KE_8	W1	0.680269	0.281787	0.0379435
KE_9	W1	0.667161	0.296541	0.0362985
FAW1.1	W1	0.818989	0.147528	0.0334838
FAW1.2	W1	0.813706	0.152221	0.0340722
FAW2.1	W1	0.647262	0.305052	0.0476865
FAW2.2	W1	0.715068	0.239261	0.0456709
FAW5.2	W1	0.81303	0.142098	0.0448719
