# Supplementary material for: Population Genetics and Trajectory Simulation Reveals the Invasion Process of the Fall Armyworm (Spodoptera frugiperda) in the Eastern Hemisphere
Source: Evol Appl. 2025 Feb 24;18(2):e70086. doi: 10.1111/eva.70086 (PMC11848417; doi:10.1111/eva.70086)
Supplement: Supplementary file 7 — Table S6 [file EVA-18-e70086-s001.xlsx]

## Sheet: Table S7
Table S6. Assignment test results of Indian samples in this study
Ind.ID	pred.pop	E1	E2
B1	E1	0.918068	0.0819319
B2	E1	0.867411	0.132589
B3	E1	0.833148	0.166852
B5	E1	0.920401	0.0795991
B6	E1	0.948815	0.0511849
B7	E1	0.935175	0.0648246
B8	E1	0.865065	0.134935
F1a	E1	0.799248	0.200752
M1a	E1	0.853224	0.146776
S3	E1	0.941748	0.0582523
